# Supplementary material for: Cohort Profile: Pregnancy And Childhood Epigenetics (PACE) Consortium
Source: Int J Epidemiol. 2017 Sep 13;47(1):22–23u. doi: 10.1093/ije/dyx190 (PMC5837319; doi:10.1093/ije/dyx190)
Supplement: Supplementary Table 1 [file dyx190_ije-2016-09-1043-file007.xlsx]

## Sheet: Sheet1
Supplemental Table 1 - List of studies currently involved in the PACE Consortium with basic study information
STUDY	Study reference (PMID)	Study website	Design of base studya	Country	Year(s) of birth of base studya	Total N of base studya	Ethnicity	Sex, % female	Selection criteria for EWAs	Data collection and follow-up
										Pregnancy			Birth			Early childhood			Late childhood			Adolescence			Adulthood
										Data about pregnancy	Biological samples in pregnancy	EWAs in pregnancy (N, age(s), material)	Data about birth	Biological samples at birth	EWAs at birth (N, material)	Data about early childhood (0-6 years)	Biological samples in early childhood	EWAs in early childhood (N, material, age(s))	Data about late childhood (6-12 years)	Biological samples in late childhood	EWAs in late childhood (N, age(s), material)	Data about adolescence (12-18 years)	Biological samples in adolescence	EWAS in adolescence (N, age(s), material)	Data about adulthood (18 years and older)	Biological samples in adulthood	EWAs in adulthood (N, age(s), material)
ALSPAC	22507743, 25991711	http://www.bristol.ac.uk/alspac/	Population-based birth cohort	United Kingdom	1991-1992	14 541	96.1% European	49.7	Selected based on availability of DNA samples at two time-points for the mother and three time-points for the offspring	Yes	Yes	987 blood (436 white cells, 551 whole blood)	Yes	Yes	914 cord blood (746 white cells, 168 blood spots)	Yes	Yes	No	Yes	Yes	980 blood, 7-9y (916 whole blood, 64 white cells)	Yes	Yes	981 blood, 14-19y	Yes	Yes	Blood methylation data not yet available for ALSPAC offspring. ALSPAC mothers have blood methylation data during pregnancy (987, 16-41y) and around 17 years later (992, 31-60y).
BAMSE	12688617, 27040690, 20860503, 23517042	http://ki.se/en/imm/bamse-project	Population-based birth cohort	Sweden	1994-1996	4089	>95% European	49.5	European, asthma cases and controls	No	No	No	No	No	No	Yes	Yes	270 blood, 4y	Yes	Yes	700 blood, 8y	Yes	Yes	270 blood, 16y	Ongoing	Ongoing	Ongoing
CBC	27403598, 26646725	http://circle.berkeley.edu	Nested case-control within a population birth cohort	USA	1982-2009	1200	Hispanic, non-hispanic white, non-hispanic others (African Americans, Asians, other and mixed ethnicity)	40	Adequate exposure data	Yes	Yes	Planned	Yes	Yes	985 blood (Guthrie card)	Yes (subgroup)	No	No	No	No	No	No	No	No	No	No	No
CHAMACOS	15238287, 23959097, 16203258	http://cerch.berkeley.edu/research-programs/chamacos-study	Population-based birth cohort	USA	1999-2000	601	Mexican-Americans	50 (birth); 60 (2y); 60 (5y); 54 (9y); 0 (12 y)	Repeat sampling of the same children	Yes	Yes	No	Yes	Yes	510 blood	Yes	Yes	60 blood, 1y; 115 blood, 5y	Yes	Yes	403 blood, 9y	Yes	Yes	60 blood, 12y	No	No	No
CHOP	19386747, 24622805, 27171005, 25368978	NA	Intervention study and birth cohort	Belgium, Germany, Spain, Italy, Poland	2002 - 2004	1678	European	49.3	Selected based on availability of DNA samples	No	No	No	Yes	No	No	Yes	Yes	384 blood, 5.5y	Yes	Yes	436 blood, 11y	Ongoing	Ongoing	Ongoing	No	No	No
CHS	16675435, 22896588	https://healthstudy.usc.edu/index.php	Population-based cohort	USA	1995-1997	5341	4% Asian; 4% Black; 35% non-Hispanic white; 55% Hispanic white	49	non-Hispanic white or Hispanic white, GWAS availability, availability of air pollution exposure assessment and cardio-respiratory measures in follow-up	No	No	No	Yes	Yes	273 newborn blood spots	Yes	No	No	Yes	Yes	No	Yes	No	No	No	No	No
EARLI	22958474	http://www.earlistudy.org/	Enriched autism risk pregnancy cohort	USA	2009-2012	232	60% European; 8% Black; 8% Asian; 24% Other	47.4	NA	Yes	Yes	110 paternal blood, 45 paternal semen, 118 sibling blood, 201 maternal blood early pregnancy, 118 maternal blood late pregnancy	Yes	Yes	175 cord blood, 132 placenta maternal side, 134 placenta child side	Yes	Yes	77 maternal blood, 6 months; 30 child blood, 6 months; 16 child blood, 12 months; 2 child blood, 36 months	No	No	No	No	No	No	No	No	No
EDEN	26283636	http://eden.vjf.inserm.fr/index.php/fr/	Population based birth cohort, enrolled before 24 weeks of pregnancy	France	2003-2006	2002	European	47.4	European, complete follow-up	Yes	Yes	No	Yes	Yes	164 blood	Yes	Yes	164 blood, 4/5y	Yes	No	No	No	No	No	No	No	No
ENVIRONAGE	23742113	www.limburgsgeboortecohort.be	Population-based birth cohort	Belgium	2010-2016	1210	86% European	49	Random sample; questionnaire at birth available and availability of cord blood samples and placenta tissue	Yes	No	No	Yes	Yes	200 cord blood	Ongoing	Ongoing	No	No	No	No	No	No	No	No	No	No
EPOCH	23741625, 22508709, 22290537, 21238981, 20953862	NA	Historical Prospective Cohort of GDM exposed and unexposed offspring	USA	2005-2010	604	56% Non-Hispanic white; 33% Hispanic; 11% other	46	all exposed to GDM ; 1:1 matched sample of unexposed	Yes	No	No	Yes	No	No	Yes	No	No	Yes	Yes	170 blood, 10.5y	Yes	Yes	No	No	No	No
FLEHS I	28160993, 19539994	http://www.milieu-en-gezondheid.be/English/index.html	Population-based birth cohort	Belgium	2002-2004	1196	European	48	Selected based on availability of DNA samples at two time-points for the children; i.e. at birth from cord blood and at 11 years from blood and saliva	Yes (subgroup)	No	No	Yes	Yes	93 cord blood	Yes	No	No	Yes	Yes	91 blood, 53 saliva, 10.6y	Yes	Yes	No	No	No	No
GALA II	23684070, 23750510	http://pharm.ucsf.edu/burchard/research/study-populations	Case-control	USA	aged 8-21 at recruitment; recruited 2006-2011	4157	Latino	50	Random sample	Yes	No	No	Yes	No	No	Yes	No	No	Yes	Yes	368, 8y-12y, blood	Yes	Yes	153, 13y-17y, blood	Yes	Yes	52, 18y-21y, blood
GECKO	18238823	www.geckodrenthe.umcg.nl	Population-based birth cohort	the Netherlands	2006-2007	2874	95% European; 5% mixed	49.7	case-control (cases: intrauterine smoke exposure) and complete follow-up	Yes	No	No	Yes	Yes	255 cord blood	Yes	Yes	No	Ongoing	No	No	No	No	No	No	No	No
Generation R	23086283, 25527369	www.generationr.nl	Prospective population-based birth cohort	the Netherlands	2002-2006	9901	50% European; 50% mixed other	49.3	European, complete follow-up	Yes	Yes	No	Yes	Yes	1339 cord blood	Yes	Yes	469 blood, 6y	Yes	Yes	425 blood, 9y	Ongoing	Ongoing	No	No	No	No
Gen3G	26842272	NA	Population-based birth cohort	Canada	2010-2013	1034	95% European	48	complete data during pregnancy and paired placenta + cord blood samples	Yes	Yes	No	Yes	Yes	182 cord blood, 182 placenta	Yes	Yes	No	No	No	No	No	No	No	No	No	No
GOYA	21935397	www.dnbc.dk	Case-cohort sample of the Danish National Birth Cohort, which is a population-based birth cohort	Denmark	1996-2002	91 387 (DNBC) 3908 (GOYA)	European	49	1000 children equally sampled from extreme obese GOYA mothers (cases) and GOYA control mothers	Yes	Yes	No	Yes	Yes	1000 cord blood	Yes	Yes	No	Yes	No	No	No	No	No	Ongoing	No	No
Healthy Start	27133623, 26872289, 26663829, 26055075, 25646327, 25628236, 25574704	http://www.ucdenver.edu/academics/colleges/PublicHealth/research/ResearchProjects/Pages/healthystart.aspx	Pre-birth cohort	USA	2009-2014	1410	53% Non-Hispanic white; 24% Hispanic; 17% Non-Hispanic black; 6% other	51	Available cord blood DNA, maternal serum and urine	Yes	Yes	No	Yes	Yes	600 cord blood	Yes	Yes	No	No	No	No	No	No	No	No	No	No
ICAC/EPIGEN	25769910, 27745942	http://www.rhoworld.com/rho/services/projects/icac	Allergic asthma case-control	USA	1998-2005	200	100% African American	50	High quality DNA and RNA samples	No	No	No	No	No	No	No	No	No	Yes	Yes	194 PMBC (97 cases, 97 controls), 6-12y; 72, nasal epithelial cells (36 cases, 36 controls), 6-12y	No	No	No	No	No	No
INMA	21471022	http://www.proyectoinma.org/	Population-based birth cohort	Spain	1997-2008	3768	>90% European	39	Blood: available DNA from one of the subcohorts (Sabadell); Placenta: selection of children with detailed information on exposures from 4 subcohorts (Sabadell, Gipuzkoa, Valencia and Asturias)	Yes	Yes	No	Yes	Yes	385 cord blood, 168 placenta	Yes	Yes	220 blood, 4y	Yes	Yes	200 blood, 7-9y	Ongoing	Ongoing	No	No	No	No
IoW F1 Generation	22607991, 28183434	www.allergyresearch.org.uk/	Prospective cohort	United Kingdom	1989-1990	1456	European	48.9	Random sample ~2:1 F:M ratio of subjects with biological samples aviable at age 18	Yes	Yes	No	Yes	Yes	30 gurthries, 900 guthries in progress	Yes	Yes	No	Yes	Yes	333 blood 10y (34 450k array, 299 EPIC array)	No	No	No	Yes	Yes	480 blood, 18y (367 450k array + 113 EPIC array)
IoW F2 Generation	26199674, 28183434	www.allergyresearch.org.uk/	Prospective cohort	United Kingdom	2012-2017	420 (recruiting is continuing)	European	44.3	Recruited at birth with cord blood samples available	Yes	Yes	331 blood at 8-38 weeks gestation	Yes	Yes	192 cord blood (129 on 450k array; 63 on EPIC array), 45 guthries	Yes	Yes	No	Yes	Yes	No	No	No	No	No	No	No
MoBa 1	27063603, 17031521, 27040690	https://www.fhi.no/en/studies/moba/	Population-based pregnancy cohort	Norway	1999-2009	114479	European	48.7	asthma at 3 y plus cohort random sample	Yes	Yes	No	Yes	Yes	1068 cord blood	Yes	Limited	No	Yes	No	No	Ongoing	No	No	Yes, parents	Yes, parents	No
MoBa 2	27063603, 17031521, 27040690	https://www.fhi.no/en/studies/moba/	Population-based pregnancy cohort	Norway	1999-2009	114479	European	48.7	asthma at 7 y, random noncases, cohort random sample	Yes	Yes	No	Yes	Yes	685 cord blood	Yes	Limited	No	Yes	No	No	Ongoing	No	No	Yes, parents	Yes, parents	No
MoBa 3	27063603, 17031521, 27040690	https://www.fhi.no/en/studies/moba/	Population-based pregnancy cohort	Norway	1999-2009	114479	European	48.7	Case control (childhood cancer and 2 controls per case matched on birth year only)	Yes	Yes	No	Yes	Yes	253 cord blood	Yes	Limited	15 blood, 3y	Yes	No	No	Ongoing	No	No	Yes, parents	Yes, parents	No
NCL	17259187, 24906187	https://www.niehs.nih.gov/research/atniehs/labs/epi/studies/ncl/	National population-based case-control study of cleft lip and cleft palate	Norway	1996-2001	1336	European	43	Random sample	No	No	No	Yes	Yes	889 blood	No	No	No	No	No	No	No	No	No	No	No	No
NEST	21255390, 21636975	https://sites.duke.edu/nest/	Population-based birth cohort	USA	2005-2009	895 women (936 mother-child pairs)	53% African American; 43% European; 4% other	49.5	Follow up height and weight data available	Yes	Yes	No	Yes	Yes	413 blood	Yes	Yes	No	Yes	Yes	No	No	No	No	No	No	No
NFBC 1966	NA	www.oulu.fi/nfbc	Population-based birth cohort	Finland	1966	12 231	European	50	Random sample	Yes	No	No	Yes	No	No	Yes	No	No	Yes	No	No	Yes	No	No	Yes	Yes	780 blood, 31y; 780 blood, 46y
NFBC 1986	NA	www.oulu.fi/nfbc	Population-based birth cohort	Finland	1985-1986	9362	European	50	Random sample	Yes	Yes	No	Yes	No	No	Yes	No	No	Yes	No	No	Yes	Yes	570 blood, 16y	Yes, subsamples	Yes, subsamples	No
NHBCS	26771251, 26955061, 26359651, 23757598	https://www.dartmouth.edu/~childrenshealth/scientists.php	Prospective Longitudinal Pregnancy Cohort	USA	2009-Ongoing	1500	Mostly European	48.8	Time-delimited sample with complete data	Yes	Yes	No	Yes	Yes	343 placenta, 135 cord blood	Yes	Yes	No	No	No	No	No	No	No	No	No	No
PIAMA	23315435, 12688620	piama.iras.uu.nl	Population-based birth cohort	the Netherlands	1996–1997	3963	European	48.2	European; 4y and 8y for MeDALL asthma study; 16y general population	Yes	No	No	Yes	No	No	Yes	Yes	230 blood, 4y	Yes	Yes	207 blood, 8y	Yes	Yes	640 blood,16y; 479 nasal epithelial cells,16y	No	No	No
Piccoli+	24506846	www.piccolipiu.it	Population-based birth cohort	Italy	2011-2015	3338	Mainly European	48.7	Random sample; resident in Turin, with growth data until at least 2 years of age and availability of cord blood samples	No	No	No	Yes	Yes	99 cord blood	Yes	No	No	No	No	No	No	No	No	No	No	No
PREDO	27639277	NA	Birth cohort	Finland	2006-2010	1079	European	47	NA	Yes	Yes	No	Yes	Yes	971 cord blood, 140 placenta	Yes	No	No	Yes	Yes	No	No	No	No	No	No	No
PRISM	24476840, 25328835	NA	Population-based prenatal cohort	USA	2012-2014	592	38% European; 39% Black/Haitian; 13% Hispanic; 10% other/mixed	46	Random sample	Yes	Yes	No	Yes	Yes	180 cord blood, 238 placenta, 231 umbilical artery	Yes	Yes	No	No	No	No	No	No	No	No	No	No
Project Viva	24639442	https://www.hms.harvard.edu/viva/index.html	Longitudinal pre-birth cohort	USA	1999-2003	2128	Maternal: 66.5% White; 16.5% Black; 7.3% Hispanic; 5.7% Asian; 3.9% other	48.5	Available venous cord blood or early childhood or mid-childhood blood sample and genetic consent	Yes	Yes	No	Yes	Yes	485 cord blood	Yes	Yes	120 blood, 3.2y	Yes	Yes	460 blood, 7.7y	Yes	Yes	No	No	No	No
Raine	8105165, 26169918	http://www.rainestudy.org.au/	Population-based pregnancy cohort	Australia	1989-1991	2868	88.3% European; 2.3% Aboriginal; 9.4% other	48.6	DNA collected at 17 year old follow up	Yes	No	No	Yes	No	No	Yes	No	No	Yes	Yes	No	Yes	Yes	1260, blood, 17y	Yes	Yes	No
Rhea	19713286	www.rhea.gr	Population-based birth cohort	Greece	2007-2008	1500	Mainly European (91% Greek)	49.6	Random sample; resident in Heraklion region with cord blood and complete follow-up and clinical evaluation at 4 years	Yes	Yes	No	Yes	Yes	100 blood	Yes	Yes	No	Yes	Yes	200 blood, 6y	No	No	No	No	No	No
RICHS	27004434	NA	Population-based birth case-cohort	USA	2009-2014	840	Mostly European	50.3	Time-delimited sample with complete data	Yes	Yes	No	Yes	Yes	96 cord blood, 336 placenta	Yes	No	No	No	No	No	No	No	No	No	No	No
SEED I	22350336	https://www.cdc.gov/ncbddd/autism/seed.html	Autism case-control	USA	2003-2006	3899	56.4% European; 12% Black; 3.8% Asian; 25.2% Admixed	33	autism case or population control	Yes	No	No	Yes	No	No	Yes	Yes	969 blood, 3-5y	No	No	No	No	No	No	No	No	No
STOPPA	25900604	http://ki.se/meb/stoppa	Population-based twin cohort	Sweden	1997-2004	752	Mostly European	47	All with blood samples available	No	No	No	Yes	No	No	No	No	No	Yes	Yes	273, blood, 9-12y	Yes	Yes	435, blood, 12-15y	No	No	No
a - Base study refers to the underlying study population from which the EWAs subjects came
